# Supplementary material for: First Design of a Contact Lens for Diagnosis of Dehydration
Source: Biosensors (Basel). 2025 Aug 14;15(8):532. doi: 10.3390/bios15080532 (PMC12384969; doi:10.3390/bios15080532)
Supplement: Supplementary file 1 [file biosensors-15-00532-s001.zip]

Archive with 1 entries (1 files):
- biosensors-3720911-supplementary.pdf
